# Supplementary material for: MANF silencing, immunity induction or autophagy trigger an unusual cell type in metamorphosing Drosophila brain
Source: Cell Mol Life Sci. 2014 Dec 16;72(10):1989–2004. doi: 10.1007/s00018-014-1789-7 (PMC4412683; doi:10.1007/s00018-014-1789-7)
Supplement: Supplementary file 1 — Supplementary material 1 (XLSX 23 kb) [file 18_2014_1789_MOESM1_ESM.xlsx]

## Sheet: Table S1
Table S1. Presentation of all the genotypes tested.
The temperature list (column J) indicates the temperature the animals were raised; animals were always raised at the highest possible permissive temperature. Column D indicates the developmental stage the animals were sacrificed. Notes (column K), are additional information for the possible lack of experiment (e.g. animals die as eggs). BL#: Bloomington stock number, O/E: overexpression.
#	Gal4 line or mutant	UAS line	Developmental stage for analysis	Phenotype expected outcome	Do MiCs appear?	Phenotype penetration (%)	n=	Stock details	Temperature	Notes
1	Repo>	UAS-ManfRNAi UAS-Dcr2	Dark pupa	Glial> Manf knockdown ; overexpression (O/E) Dcr2	Yes	100	>300	v12835	18oC	Die as pharate pupae / very few escapers; see #4
2	Repo>	UAS-ManfRNAi UAS-Dcr2	Dark pupa	Glial> Manf knockdown ; overexpression (O/E) Dcr2				v12835	26oC	Die as larvae
3	Repo>	UAS-ManfRNAi UAS-Dcr2	Dark pupa	Glial> Manf knockdown ; O/E Dcr2	Yes	100	5	v12834	18oC
4	Repo>	UAS-ManfRNAi UAS-Dcr2	10 Days old	Glial> Manf knockdown ; O/E Dcr2	No				18oC
5	Repo>	UAS-ManfRNAi	Dark pupa	Glial> Manf knockdown	No				26oC
6	Repo>	UAS-ManfRNAi	10 Days old	Glial> Manf knockdown	No				26oC
7	Repo>	UAS-Dcr2	Dark pupa	Glial> O/E Dcr2	No				26oC
8	Repo>	UAS-Dcr2	10 Days old	Glial> O/E Dcr2	No				26oC
9	Elav>	UAS-ManfRNAi UAS-Dcr2	Dark pupa	Neurons> Manf knockdown ; overexpression (O/E) Dcr2	No				26oC
10	Elav>	UAS-ManfRNAi UAS-Dcr2	10 Days old	Neurons> Manf knockdown ; O/E Dcr2	No				26oC
11	Elav>	UAS-ManfRNAi	Dark pupa	Neurons> Manf knockdown	No				26oC
12	Elav>	UAS-ManfRNAi	10 Days old	Neurons> Manf knockdown	No				26oC
13	Elav>	UAS-Dcr2	Dark pupa	Neurons> O/E Dcr2	No				26oC
14	Elav>	UAS-Dcr2	10 Days old	Neurons> O/E Dcr2	No				26oC
15	TH>	UAS-ManfRNAi UAS-Dcr2	Dark pupa	Dopaminergic neurons (DA)> Manf knockdown ; overexpression (O/E) Dcr2	No				26oC
16	TH>	UAS-ManfRNAi UAS-Dcr2	10 Days old	DA> Manf knockdown ; O/E Dcr2	No				26oC
17	TH>	UAS-ManfRNAi	Dark pupa	DA> Manf knockdown	No				26oC
18	TH>	UAS-ManfRNAi	10 Days old	DA> Manf knockdown	No				26oC
19	TH>	UAS-Dcr2	Dark pupa	DA> O/E Dcr2	No				26oC
20	TH>	UAS-Dcr2	10 Days old	DA> O/E Dcr2	No				26oC
21	NP6293>	UAS-ManfRNAi UAS-Dcr2	Dark pupa	Perineurial driver> Manf knockdown; O/E Dcr2	No				18oC
22	NP6293>	UAS-PGRP-LE	Dark pupa	Activation of PGRP-LE receptor & Imd pathway in perineurial glia	No			BL#33054	25oC
23	NP6293>	UAS-TorTED	Dark pupa	Tor pathway knockout> Induction of autophagy in perineurial glia	No			BL#7013	26oC
24	NP2276>	UAS-ManfRNAi UAS-Dcr2	Dark pupa	Subperineurial driver> Manf knockdown; O/E Dcr2	No				18oC
25	NP2276>	UAS-PGRP-LE	Dark pupa	Activation of PGRP-LE receptor & Imd pathway in subperineurial glia	No			BL#33054	25oC
26	NP2276>	UAS-TorTED	Dark pupa	Tor pathway knockout> Induction of autophagy in subperineurial glia	No			BL#7013	26oC
27	NP2222>	UAS-ManfRNAi UAS-Dcr2	Dark pupa	Cortex driver> Manf knockdown; O/E Dcr2	No				18oC
28	NP2222>	UAS-PGRP-LE	Dark pupa	Activation of PGRP-LE receptor & Imd pathway in cortex glia	No			BL#33054	25oC
29	NP2222>	UAS-TorTED	Dark pupa	Tor pathway knockout> Induction of autophagy in cortex glia	No			BL#7013	26oC
30	NP3233>	UAS-ManfRNAi UAS-Dcr2	Dark pupa	Astrocyte-like driver> Manf knockdown; O/E Dcr2	No				18oC
31	NP1243>	UAS-ManfRNAi UAS-Dcr2	Dark pupa	Astrocyte-like driver> Manf knockdown; O/E Dcr2	No				18oC
32	NP1243>	UAS-PGRP-LE	Dark pupa	Activation of PGRP-LE receptor & Imd pathway in astrocyte-like glia	No			BL#33054	25oC
33	NP1243>	UAS-TorTED	Dark pupa	Tor pathway knockout> Induction of autophagy in astrocyte-like glia	No			BL#7013	26oC
34	alrm>	UAS-ManfRNAi UAS-Dcr2	Dark pupa	Astrocyte-like driver> Manf knockdown; O/E Dcr2	No				26oC
35	alrm>	UAS-PGRP-LE	Dark pupa	Activation of PGRP-LE receptor & Imd pathway in astrocyte-like glia	No			BL#33054	26oC
36	alrm>	UAS-TorTED	Dark pupa	Tor pathway knockout> Induction of autophagy in astrocyte-like glia	No			BL#7013	26oC
37	prospero>	UAS-ManfRNAi UAS-Dcr2	Dark pupa	Axons-associated glia> Manf knockdown ; O/E Dcr2	No			Gift from B. Denholm	26oC
38	prospero>	UAS-Dcr2	Dark pupa	Axons-associated glia> O/E Dcr2	No			Gift from B. Denholm	26oC
39	Nazgul>	UAS-ManfRNAi UAS-Dcr2	Dark pupa	Axons-associated glia> Manf knockdown ; O/E Dcr2	No			Gift from B. Altenhein	26oC
40	Nazgul>	UAS-Dcr2	Dark pupa	Axons-associated glia> O/E Dcr2	No			Gift from B. Altenhein	26oC
41	W1118		4 Days old	Trauma induction / Injury	No				25oC
42	W1118	1 hour heat shock at 38oC as third instar larva	Dark pupa	Brain / systemic stress	No
43	W1118	1 hour heat shock at 38oC as brown pupa	Dark pupa	Brain / systemic stress	No
44	W1118	1 hour heat shock at 38oC as dark pupa & dissect after 3 hours	Dark pupa	Brain / systemic stress	No
45	W1118	1 hour heat shock at 38oC as dark pupa & dissect immediately	Dark pupa	Brain / systemic stress	No
46	Elav>	UAS-Hsap\SNCA.A30P	Dark pupa	Parkinson model	No				26oC
47	Elav>	UAS-Grim		Induction of apoptosis in neurons	X				18oC	Die as eggs
48	Elav>	UAS-Hid, rpr	Dark pupa	Induction of apoptosis in neurons	X				18oC	Die as 1L
49	Elav>	UAS-Hid, rpr, grim		Induction of apoptosis in neurons	X				18oC	Die as eggs
50	Repo>	UAS-Hsap\SNCA.A30P	Dark pupa	α-synuclein O/E in glia	No				25oC
51	Repo>	UAS-Grim		Induction of apoptosis in glia	X				26oC	Die as eggs
52	Repo>	UAS-Hid, rpr	Dark pupa	Induction of apoptosis in glia	No				26oC
53	Repo>	UAS-Hid, rpr, grim		Induction of apoptosis in glia	X				18oC	Die as eggs
54	swsolfE-x26		Dark pupa	Neurodegeneration model	No			BL#1015	26oC
55	swsolfE-x26		10 Days old		No				26oC
56	sws4		Dark pupa		No			BL#28121	26oC
57	sws4		10 Days old	Neurodegeneration model	No				26oC
58	ATM8		Dark pupa	Neurodegeneration model	No			BL#8624	18oC
59	ATM8		10 Days old	Neurodegeneration model	No				18oC to eclosion. Then 26oC
60	Repo>	UAS-TefuRNAi	Dark pupa	Neurodegeneration model	No				26oC
61	Repo>	UAS-TefuRNAi	10 Days old	Neurodegeneration model	No				26oC
62	Stat92EF		Dark pupa		No			BL#24757	25oC	Temperature sensitive allele
63	Stat92EF		10 Days old		No				18oC to eclosion. Then 26oC
64	hop2		Dark pupa		No			BL#6032	26oC	Loss of function allele
65	hop2		10 Days old		No				26oC
66	hopTum		Dark pupa		No			BL#8492	26oC	Heat sensitive neomorphic allele
67	hopTum		10 Days old		No				26oC
68	Elav>	UAS-Toll	Dark pupa	Activation of Toll receptor and pathway in neurons	No			BL#30900	26oC
69	Elav>	UAS-Toll	Dark pupa	Activation of Toll receptor and pathway in neurons	No			BL#30901	26oC
70	Elav>	UAS-PGRP-LC	Dark pupa	Activation of PGRP-LC receptor and Imd pathway in neurons	No			BL#30917	26oC
71	Elav>	UAS-PGRP-LC	Dark pupa	Activation of PGRP-LC receptor and Imd pathway in neurons	No			BL#30919	26oC
72	Elav>	UAS-PGRP-LE	Dark pupa	Activation of PGRP-LE receptor and Imd pathway in neurons	No			BL#33054	26oC
73	Repo>	UAS-Toll	Dark pupa	Activation of Toll receptor and pathway in glia	No			BL#30900	26oC
74	Repo>	UAS-Toll	Dark pupa	Activation of Toll receptor and pathway in glia	No			BL#30901	26oC
75	Repo>	UAS-PGRP-LC	Dark pupa	Activation of PGRP-LC receptor and Imd pathway in glia	No			BL#30917	26oC
76	Repo>	UAS-PGRP-LC	Dark pupa	Activation of PGRP-LC receptor and Imd pathway in glia	Yes	100	>10	BL#30919	26oC	Very few animals make it to dark pupae at 26oC
77	Repo>	UAS-PGRP-LE	Dark pupa	Activation of PGRP-LE receptor and Imd pathway in glia	Yes	100	>50	BL#33054	26oC	Very few animals make it to dark pupae at 26oC
78	Repo>	UAS-PGRP-LE	10 Days old	Activation of PGRP-LE receptor and Imd pathway in glia	No			BL#33054	26oC
79	Gcm>	UAS-ManfRNAi UAS-Dcr2	Dark pupa	Gcm background> Manf knockdown; O/E Dcr2	No				26oC
80	Hml>, UAS-GFP	UAS-ManfRNAi UAS-Dcr2	Dark pupa	Hemocytes> Manf knockdown; O/E Dcr2	No			BL#30140	26oC	GFP +ve cells as identified in wild type are not found in this case. Maybe they "die".
81	He>, UAS-GFP	UAS-ManfRNAi UAS-Dcr2	Dark pupa	Hemocytes> Manf knockdown; O/E Dcr2	No			BL#8700	26oC
82	He>, UAS-GFP	UAS-PGRP-LC	Dark pupa	Activation of PGRP-LC receptor and Imd pathway in hematocytes	No			BL#8700	26oC
83	He>, UAS-GFP	UAS-PGRP-LE	Dark pupa	Activation of PGRP-LE receptor and Imd pathway in hematocytes	No			BL#8700	26oC
84	Hml>, UAS-GFP	UAS-PGRP-LC	Dark pupa	Activation of PGRP-LC receptor and Imd pathway in hematocytes	No			BL#30140	26oC
85	Hml>, UAS-GFP	UAS-PGRP-LE	Dark pupa	Activation of PGRP-LE receptor and Imd pathway in hematocytes	No			BL#30140	26oC
86	Repo>	UAS-RelD	Dark pupa	Expression of constitutively active Relish in glia	No			Gift from S. Cherry	26oC	Die as larvae
87	Repo>	UAS-RelD	Dark pupa	Expression of constitutively active Relish in glia	No			Gift from S. Cherry	18oC
88	Repo>	UAS-ManfRNAi UAS-Dcr2 UAS-STATRNAi			X				18oC	Die as eggs
89	Repo>	UAS-ManfRNAi UAS-STATRNAi	Dark pupa		Yes	40	5		25oC
90	Repo>	UAS-zfh1RNAi UAS-Dcr2	Dark pupa		No				26oC
91	Repo>	UAS-ManfRNAi UAS-Dcr2 UAS-zfh1RNAi	Dark pupa		No				26oC	MiCs do not appear > No cells that are positive in either DmMANF or STAT appear > Zfh1 is required for emergence of the cells and the expression of the markers
92	Repo>	UAS-ManfRNAi UAS-Dcr2 UAS-zfh1			X			BL#6879	18oC	Die as eggs
93	Repo>	UAS-tefuRNAi UAS-Dcr2			X				18oC	Die as eggs
94	Elav>	UAS-DIAP1	Dark pupa	Inhibition of apoptosis in neurons	No			BL#6657	26oC
95	TH>	UAS-DIAP1	Dark pupa	Inhibition of apoptosis in DA neurons	No			BL#6657	26oC
96	Repo>	UAS-DIAP1	Dark pupa	Inhibition of apoptosis in glia	No			BL#6657	26oC
97	Gcm>	UAS-DIAP1	Dark pupa	Inhibition of apoptosis in Gcm background	No			BL#6657	26oC
98	Elav>	UAS-p35 II	Dark pupa	Inhibition of apoptosis in neurons	No			BL#5072	26oC
99	TH>	UAS-p35 II	Dark pupa	Inhibition of apoptosis in DA neurons	No			BL#5073	26oC
100	Repo>	UAS-p35 II	Dark pupa	Inhibition of apoptosis in glia	No			BL#5072	26oC
101	Gcm>	UAS-p35 II	Dark pupa	Inhibition of apoptosis in Gcm background	No			BL#5072	26oC
102	Single-minded>	UAS-p35 II	Dark pupa	Inhibition of apoptosis in midline glia	No			BL#26784, BL#5072	26oC
103	Elav>	UAS-p35 III	Dark pupa	Inhibition of apoptosis in neurons	No			BL#5073	26oC
104	TH>	UAS-p35 III	Dark pupa	Inhibition of apoptosis in DA neurons	No			BL#5073	26oC
105	Repo>	UAS-p35 III	Dark pupa	Inhibition of apoptosis in glia	No			BL#5073	26oC
106	Gcm>	UAS-p35 III	Dark pupa	Inhibition of apoptosis in Gcm background	No			BL#5073	26oC
107	Single-minded>	UAS-p35 III	Dark pupa	Inhibition of apoptosis in midline glia	No			BL#9150, BL#5073	26oC
108	Single-minded>	UAS-Manf135	Dark pupa	Overexpression of Manf under single minded promoter	No			BL#9150, BL#5073	26oC
109	Repo>	UAS-NeuroglianRNAi	Dark pupa	Silencing component of the blood brain barrier	No				26oC
110	Repo>	UAS-TorTED	Dark pupa	Tor pathway knockout> Induction of autophagy in glia	Yes	100	>50	BL#7013	26oC	Antimorphic allele. Very few animals make it to dark pupae at 26oC. Antimorphic allele.
111	Elav>	UAS-TorTED	Dark pupa	Tor pathway knockout> Induction of autophagy in neurons	No			BL#7013	26oC
112	Repo>	UAS-Atg1 [GS10797]	Dark pupa	Atg8 expression> Induction of autophagy in glia	Yes	100	>50	Gift from T. Neufeld	26oC	Very few animals make it to dark pupae at 26oC; C104 - Overexpression (UAS in Atg1 gene)
113	Elav>	UAS-Atg1 [GS10797]	Dark pupa	Atg8 expression> Induction of autophagy in neurons	No			Gift from T. Neufeld	18oC
114	Repo>	UAS-Atg1 [6A]	Dark pupa	Atg8 expression> Induction of autophagy in glia	X			Gift from T. Neufeld	18oC	Dies as eggs; C110 - Overexpression (UAS-Atg1 inserted)
115	Repo>	UAS-Atg1 [6B]	Dark pupa	Atg8 expression> Induction of autophagy in glia	X			Gift from T. Neufeld	18oC	Dies as eggs; C111 - Overexpression (UAS-Atg1 inserted)
116	Repo>	UAS-Atg1 K38Q[5B]	Dark pupa	Atg1 knockout in glia	No			Gift from T. Neufeld	26oC	C122 - Dominant negative
